# Supplementary material for: Structural mechanism of TRPV3 channel inhibition by the anesthetic dyclonine
Source: Nat Commun. 2022 May 19;13:2795. doi: 10.1038/s41467-022-30537-8 (PMC9120478; doi:10.1038/s41467-022-30537-8)
Supplement: Supplementary file 4 — Source Data [file 41467_2022_30537_MOESM4_ESM.xlsx]

## Sheet: Fig1b
	Figure 1 panel b
	Conc	WT
	3	0.99043	1.00617	0.98181	--	--	0.99865	--
	10	1.06163	1.00018	0.91998	--	0.99429	1.06479	0.48115
	30	0.44631	--	--	--	0.63233	0.41283	0.52476
	60	--	--	--	--	0.17807	0.22604	0.19479
	100	0.11392	--	0.31628	--	0.08722	0.05596	0.11484
	300	0.07083	0.0742	0.08731	0.06146	0.02398	0.0516	0.04434
	1000	0.02923	0.01387	0.01649	--	0.02689	0.02253	0.01962

## Sheet: Fig2f
	Figure 2 panel f
	Conc	WT									Conc	F666A
	3	0.99043	1.00617	0.98181	--	--	0.99865	--			10	1.07514	0.97509	0.97922
	10	1.06163	1.00018	0.91998	--	0.99429	1.06479	0.48115			30	1.00971	0.94555	1.0005
	30	0.44631	--	--	--	0.63233	0.41283	0.52476			100	1.05227	1.01098	0.8382
	60	--	--	--	--	0.17807	0.22604	0.19479			300	0.92046	0.79119	0.80199
	100	0.11392	--	0.31628	--	0.08722	0.05596	0.11484			1000	0.34398	0.29284	0.31762
	300	0.07083	0.0742	0.08731	0.06146	0.02398	0.0516	0.04434			3000	0.03049	0.04066	0.02795
	1000	0.02923	0.01387	0.01649	--	0.02689	0.02253	0.01962			6000	0.0127	0.01398	0.01048
	Conc	I663W					Conc	Y564A						Conc	F633A
	3	1.01393	0.96553	1.06762			3	1.03057	0.91008	0.92075	--			0.1	--	--	--	1.14989	1.15738	0.86541
	10	0.85247	0.79227	0.86589			10	0.96521	0.94832	0.91631	--			0.3	--	--	--	0.89386	1.09749	0.90734
	30	0.55801	0.55841	0.51002			30	0.55796	0.57308	0.52818	0.43392			1	0.79269	1.03659	1.02383	0.95104	0.96872	0.98669
	60	0.24159	0.23264	0.29731			60	0.18806	0.18451	0.17472	--			3	0.81041	0.95789	1.02667	0.93166	1.14839	0.61238
	100	0.13055	0.13381	0.13177			100	0.04935	0.06758	0.06669	--			10	0.173	0.39351	0.44385	0.90584	0.41474	0.50907
	300	0.03355	0.02387	0.02078			300	0.00667	0.01956	0.01512	--			30	0.08508	0.17371	0.16449	--	--	--
	1000	0.01586	0.0122	0.00732										100	0.07161	0.05247	0.06239	--	--	--
														300	0.03049	0.03545	0.04183	--	--	--

## Sheet: Fig4a
	Figure 4 panel a
	Conc	WT						Conc	F666A
	0.8	0.00192	0.01567	0.01398	0.00709			0.1	0.01591	0.01218	0.01441
	1.6	0.05808	0.06601	0.02259	0.03603			0.3	0.0415	0.03827	0.03455
	3.2	0.11423	0.08511	0.06324	0.10424			1	0.08549	0.07903	0.08027
	6.4	0.0343	0.10022	0.1349	0.16384			3	0.17347	0.16925	0.15781
	12.8	0.41361	0.12538	0.28615	0.2131			10	0.36111	0.35315	0.34545
	25.6	0.5838	0.21494	0.58036	0.59931			30	0.63275	0.61262	0.59025
	51.2	0.75916	0.36391	0.84082	0.74194			100	0.77465	0.78807	0.78385
	102.4	0.87974	0.58734	0.85941	0.95313			300	0.78112	0.75601	0.83256
	204.8	0.97001	1	0.65718	1.04133

## Sheet: Fig4b
	Figure 4 panel b
	Conc	WT						Conc	F666A
	1	0.95016	0.97643	1.10599	--			1	1.06394	1.05331	0.96204
	2.5	--	0.949	1.06689	--			3	0.85808	0.94729	0.94146
	5	0.97951	0.8169	0.89501	--			10	0.76785	0.9394	0.78089
	8	0.91933	0.85915	0.9872	--			30	0.58361	0.4944	0.62855
	12.5	0.65173	0.69142	0.73496	--			100	0.13621	--	0.19042
	18	0.5621	0.5685	0.54033	--
	25	0.41485	0.56722	0.49936	--
	50	0.161	0.164	0.15	0.25738
	100	0.06146	0.02817	0.00576	--

## Sheet: Fig4c
	Figure 4 panel c
	Conc	10 mM Dyc					Conc	60 mM Dyc
	10	0.194	0.175	0.157			20	0.167	0.154	0.168
	20	0.323	0.34	0.318			40	0.144	0.213	0.179
	40	0.542	0.419	0.487			80	0.244	0.241	0.22
	80	0.804	0.786	0.853			160	0.294	0.283	--
